# Supplementary material for: Aging gene signature of memory CD8+ T cells is associated with neurocognitive functioning in Alzheimer’s disease
Source: Immun Ageing. 2023 Dec 2;20:71. doi: 10.1186/s12979-023-00396-y (PMC10693128; doi:10.1186/s12979-023-00396-y)
Supplement: Supplementary file 2 — Additional file 2. Background gene list. [file 12979_2023_396_MOESM2_ESM.xlsx]

## Sheet: Sheet1
Gene List
A1BG
A1BG-AS1
A1CF
A26B1
A2M
A3GALT2
A4GALT
A4GNT
AAAS
AACS
AACSL
AADACL2
AADACL3
AADACL4
AADACP1
AADAT
AAGAB
AAK1
AAMDC
AAMP
AAR2
AARS1
AARS2
AARSD1
AASDH
AASDHPPT
AASS
AATBC
AATF
AATK
ABAT
ABCA1
ABCA10
ABCA11P
ABCA12
ABCA13
ABCA2
ABCA3
ABCA4
ABCA5
ABCA6
ABCA7
ABCA8
ABCA9
ABCB1
ABCB10
ABCB10P4
ABCB11
ABCB4
ABCB6
ABCB7
ABCB8
ABCB9
ABCC1
ABCC10
ABCC11
ABCC12
ABCC13
ABCC2
ABCC3
ABCC4
ABCC5
ABCC6
ABCC6P1
ABCC6P2
ABCC8
ABCC9
ABCD1
ABCD1P5
ABCD2
ABCD3
ABCD4
ABCE1
ABCF1
ABCF2
ABCF3
ABCG1
ABCG4
ABCG5
ABCG8
ABHD1
ABHD10
ABHD11
ABHD12
ABHD12B
ABHD13
ABHD14A
ABHD14B
ABHD15
ABHD16A
ABHD16B
ABHD17A
ABHD17AP1
ABHD17AP3
ABHD17AP4
ABHD17AP6
ABHD17B
ABHD17C
ABHD18
ABHD2
ABHD3
ABHD4
ABHD5
ABHD6
ABHD8
ABI1
ABI2
ABI3
ABI3BP
ABITRAM
ABL1
ABL2
ABLIM1
ABLIM2
ABLIM3
ABO
ABR
ABRACL
ABRAXAS1
ABRAXAS2
ABT1
ABTB1
ABTB2
ACAA1
ACAA2
ACACA
ACACB
ACAD10
ACAD11
ACAD8
ACAD9
ACADL
ACADM
ACADS
ACADSB
ACADVL
ACAN
ACAP1
ACAP2
ACAP3
ACAT1
ACAT2
ACBD3
ACBD4
ACBD5
ACBD6
ACBD7
ACCS
ACCSL
ACD
ACE
ACE2
ACER2
ACER2P1
ACER3
ACHE
ACIN1
ACKR1
ACKR2
ACKR3
ACKR4
ACLY
ACMSD
ACO1
ACO2
ACOD1
ACOT1
ACOT11
ACOT12
ACOT13
ACOT2
ACOT4
ACOT7
ACOT8
ACOT9
ACOX1
ACOX2
ACOX3
ACOXL
ACOXL-AS1
ACP1
ACP2
ACP3
ACP4
ACP5
ACP6
ACP7
ACR
ACRBP
ACRP1
ACRV1
ACSBG1
ACSBG2
ACSF2
ACSF3
ACSL1
ACSL3
ACSL4
ACSL5
ACSL6
ACSM2B
ACSM3
ACSM4
ACSM5
ACSM6
ACSS1
ACSS2
ACSS3
ACTA1
ACTA2
ACTB
ACTBP15
ACTC1
ACTG1
ACTG1P4
ACTG2
ACTL10
ACTL6A
ACTL6B
ACTL7A
ACTL7B
ACTL8
ACTL9
ACTN1
ACTN2
ACTN3
ACTN4
ACTR10
ACTR1A
ACTR1B
ACTR2
ACTR3
ACTR3B
ACTR3BP2
ACTR3BP3
ACTR3BP5
ACTR3C
ACTR5
ACTR6
ACTR8
ACTRT1
ACTRT2
ACTRT3
ACVR1
ACVR1B
ACVR1C
ACVR2A
ACVR2B
ACVR2B-AS1
ACVRL1
ACY1
ACY3
ACYP1
ACYP2
ADA
ADA2
ADAD2
ADAL
ADAM10
ADAM11
ADAM12
ADAM15
ADAM17
ADAM19
ADAM2
ADAM20
ADAM20P3
ADAM21
ADAM22
ADAM23
ADAM28
ADAM29
ADAM30
ADAM32
ADAM33
ADAM3A
ADAM6
ADAM7
ADAM8
ADAM9
ADAMDEC1
ADAMTS1
ADAMTS10
ADAMTS12
ADAMTS13
ADAMTS14
ADAMTS15
ADAMTS16
ADAMTS17
ADAMTS18
ADAMTS19
ADAMTS2
ADAMTS20
ADAMTS3
ADAMTS4
ADAMTS5
ADAMTS6
ADAMTS7
ADAMTS7P1
ADAMTS7P4
ADAMTS8
ADAMTSL1
ADAMTSL2
ADAMTSL3
ADAMTSL4
ADAMTSL4-AS1
ADAMTSL5
ADAP1
ADAP2
ADAR
ADARB1
ADARB2
ADARB2-AS1
ADAT1
ADAT2
ADAT3
ADCK1
ADCK2
ADCK5
ADCY1
ADCY10
ADCY10P1
ADCY2
ADCY3
ADCY4
ADCY5
ADCY6
ADCY7
ADCY8
ADCY9
ADCYAP1
ADCYAP1R1
ADD1
ADD2
ADD3
ADGB
ADGRA1
ADGRA2
ADGRA3
ADGRB1
ADGRB2
ADGRB3
ADGRD1
ADGRE1
ADGRE2
ADGRE3
ADGRE4P
ADGRE5
ADGRF1
ADGRF2
ADGRF3
ADGRF5
ADGRF5P2
ADGRG1
ADGRG2
ADGRG3
ADGRG4
ADGRG5
ADGRG6
ADGRG7
ADGRL1
ADGRL2
ADH1A
ADH1B
ADH4
ADH5
ADH5P2
ADH5P3
ADH5P4
ADH6
ADHFE1
ADI1
ADIG
ADIPOQ
ADIPOR1
ADIPOR2
ADIRF
ADK
ADM
ADM2
ADM5
ADNP
ADNP2
ADO
ADORA1
ADORA2A
ADORA2B
ADORA3
ADPGK
ADPRH
ADPRHL1
ADPRM
ADPRS
ADRA1A
ADRA1B
ADRA1D
ADRA2A
ADRA2B
ADRA2C
ADRB1
ADRB2
ADRB3
ADRM1
ADSL
ADSS1
ADSS2
ADTRP
AEBP1
AEBP2
AEN
AFAP1
AFAP1-AS1
AFAP1L1
AFAP1L2
AFDN
AFDN-DT
AFF1
AFF2
AFF3
AFF4
AFG1L
AFG3L1P
AFG3L2
AFM
AFMID
AFP
AFTPH
AGA
AGAP1
AGAP10P
AGAP11
AGAP13P
AGAP2
AGAP2-AS1
AGAP3
AGAP4
AGAP6
AGAP7P
AGAP8
AGBL1
AGBL2
AGBL4
AGBL5
AGER
AGFG1
AGFG2
AGGF1
AGK
AGL
AGMAT
AGMO
AGO1
AGO2
AGO3
AGO4
AGPAT1
AGPAT2
AGPAT3
AGPAT4
AGPAT4-IT1
AGPAT5
AGPS
AGR2
AGR3
AGRN
AGRP
AGT
AGTPBP1
AGTR1
AGTR2
AGTRAP
AGXT
AHCTF1
AHCY
AHCYL1
AHCYL2
AHDC1
AHI1
AHNAK
AHNAK2
AHR
AHRR
AHSA1
AHSA2P
AHSG
AHSP
AICDA
AIDA
AIDAP2
AIF1
AIF1L
AIFM1
AIFM2
AIFM3
AIG1
AIM2
AIMP1
AIMP2
AIP
AIPL1
AIRE
AJAP1
AJM1
AJUBA
AK1
AK2
AK2P2
AK3
AK4
AK5
AK6P1
AK8
AK9
AKAIN1
AKAP1
AKAP10
AKAP11
AKAP12
AKAP13
AKAP14
AKAP17A
AKAP2
AKAP3
AKAP4
AKAP5
AKAP7
AKAP8
AKAP8L
AKAP8P1
AKAP9
AKIP1
AKIRIN1
AKIRIN2
AKNA
AKNAD1
AKR1A1
AKR1B1
AKR1B15
AKR1C2
AKR1C3
AKR1C4
AKR1C8P
AKR1D1
AKR1E2
AKR7A2
AKR7A2P1
AKR7A3
AKR7L
AKT1
AKT1S1
AKT2
AKT3
AKTIP
ALAD
ALAS1
ALAS2
ALB
ALCAM
ALDH16A1
ALDH18A1
ALDH1A1
ALDH1A2
ALDH1A3
ALDH1B1
ALDH1L1
ALDH1L2
ALDH2
ALDH3A1
ALDH3A2
ALDH3B1
ALDH3B2
ALDH4A1
ALDH5A1
ALDH6A1
ALDH7A1
ALDH8A1
ALDH9A1
ALDOA
ALDOB
ALDOC
ALG1
ALG10B
ALG11
ALG12
ALG13
ALG14
ALG1L
ALG1L5P
ALG1L6P
ALG1L7P
ALG1L8P
ALG1L9P
ALG2
ALG3
ALG5
ALG6
ALG8
ALG9
ALK
ALKAL1
ALKAL2
ALKBH1
ALKBH2
ALKBH3
ALKBH4
ALKBH5
ALKBH6
ALKBH7
ALKBH8
ALLC
ALMS1
ALMS1P1
ALOX12
ALOX12B
ALOX12P2
ALOX15
ALOX15B
ALOX5
ALOX5AP
ALOXE3
ALPG
ALPI
ALPK1
ALPK2
ALPK3
ALPL
ALPP
ALS2
ALS2CL
ALS2CR14
ALS2CR16
ALX1
ALX3
ALX4
ALYREF
AMACR
AMBN
AMBP
AMBRA1
AMD1
AMD1P3
AMDHD1
AMDHD2
AMELY
AMER1
AMER2
AMER3
AMFR
AMH
AMHR2
AMIGO1
AMIGO2
AMIGO3
AMMECR1
AMMECR1L
AMN
AMN1
AMOT
AMOTL1
AMOTL2
AMPD1
AMPD2
AMPD3
AMPH
AMT
AMY1A
AMY1B
AMY1C
AMY2A
AMY2B
AMZ2
AMZ2P1
ANAPC1
ANAPC10
ANAPC10P1
ANAPC11
ANAPC13
ANAPC15
ANAPC16
ANAPC1P2
ANAPC1P4
ANAPC1P6
ANAPC2
ANAPC4
ANAPC5
ANAPC7
ANG
ANGEL1
ANGEL2
ANGPT1
ANGPT2
ANGPT4
ANGPTL1
ANGPTL2
ANGPTL3
ANGPTL4
ANGPTL6
ANGPTL8
ANHX
ANK1
ANK2
ANK3
ANKAR
ANKDD1A
ANKDD1B
ANKEF1
ANKFN1
ANKFY1
ANKH
ANKHD1
ANKHD1-EIF4EBP3
ANKIB1
ANKK1
ANKLE1
ANKLE2
ANKMY1
ANKMY2
ANKRA2
ANKRD1
ANKRD10
ANKRD11
ANKRD12
ANKRD13A
ANKRD13B
ANKRD13C
ANKRD13D
ANKRD16
ANKRD17
ANKRD18A
ANKRD18B
ANKRD18DP
ANKRD18EP
ANKRD19P
ANKRD20A1
ANKRD20A11P
ANKRD20A13P
ANKRD20A18P
ANKRD20A19P
ANKRD20A3P
ANKRD20A5P
ANKRD20A8P
ANKRD20A9P
ANKRD22
ANKRD23
ANKRD24
ANKRD26
ANKRD26P1
ANKRD27
ANKRD28
ANKRD29
ANKRD30A
ANKRD30B
ANKRD30BP1
ANKRD33
ANKRD33B
ANKRD34A
ANKRD34B
ANKRD34C
ANKRD35
ANKRD36
ANKRD36B
ANKRD36BP1
ANKRD36BP2
ANKRD36C
ANKRD37
ANKRD39
ANKRD40
ANKRD40CL
ANKRD44
ANKRD45
ANKRD46
ANKRD49
ANKRD50
ANKRD52
ANKRD53
ANKRD54
ANKRD55
ANKRD6
ANKRD60
ANKRD62
ANKRD63
ANKRD65
ANKRD7
ANKRD9
ANKS1A
ANKS1B
ANKS3
ANKS6
ANKUB1
ANKZF1
ANLN
ANO1
ANO10
ANO2
ANO3
ANO4
ANO5
ANO6
ANO7
ANO8
ANO9
ANOS1
ANP32A
ANP32A-IT1
ANP32AP1
ANP32B
ANP32BP1
ANP32C
ANP32E
ANPEP
ANTKMT
ANTXR1
ANTXR2
ANXA1
ANXA10
ANXA11
ANXA2
ANXA2P1
ANXA2P2
ANXA2P3
ANXA2R
ANXA3
ANXA4
ANXA5
ANXA6
ANXA7
ANXA8
ANXA9
AOAH
AOC1
AOC2
AOC3
AOC4P
AOX2P
AP1AR
AP1B1
AP1G1
AP1G2
AP1M1
AP1M2
AP1S1
AP1S2
AP2A1
AP2A2
AP2B1
AP2M1
AP2S1
AP3B1
AP3B2
AP3D1
AP3M1
AP3M2
AP3S1
AP3S2
AP4B1
AP4E1
AP4M1
AP4S1
AP5B1
AP5M1
AP5S1
AP5Z1
APAF1
APBA1
APBA2
APBA3
APBB1
APBB1IP
APBB2
APBB3
APC
APC2
APCDD1
APCDD1L
APCS
APEH
APEX1
APEX2
APH1A
APH1B
API5
API5P1
API5P2
APIP
APLF
APLN
APLNR
APLP1
APLP2
APMAP
APOA1
APOA2
APOA4
APOA5
APOB
APOBEC1
APOBEC2
APOBEC3A
APOBEC3B
APOBEC3C
APOBEC3D
APOBEC3F
APOBEC3G
APOBEC3H
APOBEC4
APOBR
APOC1
APOC2
APOC3
APOD
APOF
APOH
APOL1
APOL2
APOL3
APOL4
APOL5
APOL6
APOLD1
APOM
APOO
APOOL
APP
APPBP2
APPL1
APPL2
APRT
APTX
AQP1
AQP10
AQP11
AQP12A
AQP12B
AQP2
AQP3
AQP4
AQP5
AQP6
AQP7
AQP7P1
AQP7P2
AQP9
AQR
AR
ARAF
ARAFP2
ARAP1
ARAP2
ARAP3
ARC
ARCN1
AREL1
ARF1
ARF3
ARF4
ARF5
ARF6
ARFGAP1
ARFGAP2
ARFGAP3
ARFGEF1
ARFGEF2
ARFGEF3
ARFIP1
ARFIP2
ARFRP1
ARG1
ARG2
ARGFXP2
ARGLU1
ARHGAP1
ARHGAP10
ARHGAP11A
ARHGAP11B
ARHGAP12
ARHGAP15
ARHGAP17
ARHGAP18
ARHGAP19
ARHGAP20
ARHGAP21
ARHGAP22
ARHGAP23
ARHGAP24
ARHGAP25
ARHGAP26
ARHGAP27
ARHGAP27P1
ARHGAP27P2
ARHGAP28
ARHGAP29
ARHGAP30
ARHGAP31
ARHGAP32
ARHGAP33
ARHGAP35
ARHGAP36
ARHGAP39
ARHGAP4
ARHGAP40
ARHGAP42
ARHGAP44
ARHGAP45
ARHGAP5
ARHGAP5-AS1
ARHGAP6
ARHGAP8
ARHGAP9
ARHGDIA
ARHGDIB
ARHGDIG
ARHGEF1
ARHGEF10
ARHGEF10L
ARHGEF11
ARHGEF12
ARHGEF15
ARHGEF16
ARHGEF17
ARHGEF18
ARHGEF19
ARHGEF2
ARHGEF25
ARHGEF26
ARHGEF28
ARHGEF3
ARHGEF35
ARHGEF37
ARHGEF38
ARHGEF39
ARHGEF3-AS1
ARHGEF4
ARHGEF40
ARHGEF5
ARHGEF6
ARHGEF7
ARHGEF9
ARID1A
ARID1B
ARID2
ARID3A
ARID3B
ARID3C
ARID4A
ARID4B
ARID5A
ARID5B
ARIH1
ARIH2
ARIH2OS
ARL1
ARL10
ARL11
ARL13B
ARL14
ARL14EP
ARL14EPL
ARL15
ARL16
ARL17A
ARL17B
ARL2
ARL2BP
ARL2BPP3
ARL3
ARL4A
ARL4C
ARL4D
ARL5A
ARL5B
ARL6
ARL6IP1
ARL6IP1P2
ARL6IP4
ARL6IP5
ARL6IP6
ARL8A
ARL8B
ARL9
ARMC1
ARMC10
ARMC10P1
ARMC12
ARMC2
ARMC3
ARMC4
ARMC5
ARMC6
ARMC7
ARMC8
ARMC9
ARMCX1
ARMCX2
ARMCX3
ARMCX3-AS1
ARMCX4
ARMCX5
ARMCX6
ARMCX7P
ARMH1
ARMH3
ARMH4
ARMT1
ARNT
ARNT2
ARNTL
ARNTL2
ARPC1A
ARPC1B
ARPC2
ARPC3
ARPC3P5
ARPC4
ARPC5
ARPC5L
ARPIN
ARPP19
ARPP19P1
ARPP19P2
ARPP21
ARR3
ARRB1
ARRB2
ARRDC1
ARRDC1-AS1
ARRDC2
ARRDC3
ARRDC3-AS1
ARRDC4
ARRDC5
ARSA
ARSB
ARSD
ARSG
ARSI
ARSJ
ARSK
ART1
ART3
ART4
ARTN
ARV1
ARVCF
ARVP6125
ARX
AS3MT
ASAH1
ASAH2
ASAH2B
ASAH2C
ASAP1
ASAP1-IT1
ASAP2
ASAP3
ASB1
ASB10
ASB11
ASB12
ASB13
ASB14
ASB16
ASB16-AS1
ASB17
ASB18
ASB2
ASB3
ASB4
ASB5
ASB6
ASB7
ASB8
ASB9
ASCC1
ASCC2
ASCC3
ASCL1
ASCL2
ASCL3
ASCL4
ASCL5
ASF1A
ASF1B
ASGR1
ASGR2
ASH1L
ASH1L-AS1
ASH2L
ASIC1
ASIC2
ASIC3
ASIC4
ASIC5
ASIP
ASL
ASMT
ASMTL
ASMTL-AS1
ASNS
ASNSD1
ASPA
ASPDH
ASPG
ASPH
ASPHD1
ASPHD2
ASPM
ASPRV1
ASPSCR1
ASRGL1
ASS1
ASS1P11
ASS1P13
ASTE1
ASTL
ASTN1
ASTN2
ASTN2-AS1
ASXL1
ASXL2
ASZ1
ATAD1
ATAD2
ATAD2B
ATAD3A
ATAD3B
ATAD3C
ATAD5
ATAT1
ATCAY
ATE1
ATF1
ATF2
ATF3
ATF4
ATF4P3
ATF4P4
ATF5
ATF6
ATF6B
ATF7
ATF7IP
ATF7IP2
ATG10
ATG101
ATG12
ATG13
ATG14
ATG16L1
ATG16L2
ATG2A
ATG2B
ATG3
ATG4A
ATG4B
ATG4C
ATG4D
ATG5
ATG7
ATG9A
ATG9B
ATIC
ATL1
ATL2
ATL3
ATM
ATMIN
ATN1
ATOH1
ATOH7
ATOH8
ATOX1
ATP10A
ATP10B
ATP10D
ATP11A
ATP11B
ATP11C
ATP12A
ATP13A1
ATP13A2
ATP13A3
ATP13A4
ATP13A5
ATP1A1
ATP1A1-AS1
ATP1A3
ATP1A4
ATP1B1
ATP1B2
ATP1B3
ATP1B4
ATP23
ATP2A1
ATP2A2
ATP2A3
ATP2B1
ATP2B1-AS1
ATP2B2
ATP2B3
ATP2B4
ATP2C1
ATP2C2
ATP4B
ATP5F1A
ATP5F1B
ATP5F1C
ATP5F1D
ATP5F1E
ATP5F1EP2
ATP5IF1
ATP5MC1
ATP5MC2
ATP5MC3
ATP5MD
ATP5ME
ATP5MF
ATP5MG
ATP5MPL
ATP5PB
ATP5PBP5
ATP5PD
ATP5PF
ATP5PO
ATP6AP1
ATP6AP1L
ATP6AP2
ATP6V0A1
ATP6V0A2
ATP6V0A4
ATP6V0B
ATP6V0C
ATP6V0CP3
ATP6V0D1
ATP6V0D2
ATP6V0E1
ATP6V0E2
ATP6V0E2-AS1
ATP6V1A
ATP6V1B1
ATP6V1B2
ATP6V1C1
ATP6V1C2
ATP6V1D
ATP6V1E1
ATP6V1E1P3
ATP6V1E2
ATP6V1F
ATP6V1FNB
ATP6V1G1
ATP6V1G2
ATP6V1G3
ATP6V1H
ATP7A
ATP7B
ATP8A1
ATP8A2
ATP8B1
ATP8B2
ATP8B3
ATP8B4
ATP8B5P
ATP9A
ATP9B
ATPAF1
ATPAF2
ATPSCKMT
ATR
ATRAID
ATRIP
ATRN
ATRNL1
ATRX
ATXN1
ATXN10
ATXN1L
ATXN2
ATXN2L
ATXN3
ATXN7
ATXN7L1
ATXN7L2
ATXN7L3
ATXN7L3B
AUH
AUNIP
AUP1
AURKA
AURKAIP1
AURKAP1
AURKB
AURKC
AUTS2
AVEN
AVIL
AVL9
AVP
AVPI1
AVPR1A
AVPR1B
AVPR2
AWAT1
AWAT2
AXDND1
AXIN1
AXIN2
AXL
AZGP1
AZI2
AZIN1
AZIN2
AZU1
B2M
B3GALNT1
B3GALNT1P1
B3GALNT2
B3GALT1
B3GALT2
B3GALT4
B3GALT5
B3GALT5-AS1
B3GALT6
B3GAT1
B3GAT3
B3GLCT
B3GNT2
B3GNT3
B3GNT4
B3GNT5
B3GNT6
B3GNT7
B3GNT8
B3GNT9
B3GNTL1
B4GALNT1
B4GALNT2
B4GALNT3
B4GALNT4
B4GALT1
B4GALT2
B4GALT3
B4GALT4
B4GALT5
B4GALT6
B4GALT7
B4GAT1
B9D1
B9D2
BAALC
BAAT
BABAM1
BABAM2
BACE1
BACE2
BACH1
BACH2
BAD
BAG1
BAG2
BAG3
BAG4
BAG5
BAG6
BAGE
BAGE2
BAGE3
BAGE4
BAGE5
BAHCC1
BAHD1
BAIAP2
BAIAP2-DT
BAIAP2L1
BAIAP2L2
BAIAP3
BAK1
BAMBI
BANF1
BANF2
BANK1
BANP
BAP1
BARD1
BARHL1
BARHL2
BARX1
BARX2
BASP1
BASP1-AS1
BATF
BATF2
BATF3
BAX
BAZ1A
BAZ1B
BAZ2A
BAZ2B
BBC3
BBIP1
BBOF1
BBOX1
BBS1
BBS10
BBS12
BBS2
BBS4
BBS5
BBS7
BBS9
BBX
BCAM
BCAN
BCAP29
BCAP31
BCAR1
BCAR3
BCAR4
BCAS1
BCAS2
BCAS3
BCAS4
BCAT1
BCAT2
BCCIP
BCDIN3D
BCHE
BCKDHA
BCKDHB
BCKDK
BCL10
BCL11A
BCL11B
BCL2
BCL2A1
BCL2L1
BCL2L11
BCL2L12
BCL2L13
BCL2L14
BCL2L15
BCL2L2
BCL3
BCL6
BCL6B
BCL7A
BCL7B
BCL7C
BCL9
BCL9L
BCLAF1
BCLAF1P2
BCLAF3
BCOR
BCORL1
BCORP1
BCR
BCRP1
BCRP5
BCRP6
BCRP7
BCS1L
BCYRN1
BDH1
BDKRB1
BDKRB2
BDNF
BDNF-AS
BDP1
BEAN1
BECN1
BEGAIN
BEND2
BEND3
BEND4
BEND5
BEND7
BEST1
BEST2
BEST3
BEST4
BET1
BET1L
BET1P1
BEX1
BEX2
BEX3
BEX4
BEX5
BFAR
BFSP1
BFSP2
BGLAP
BGN
BHLHA15
BHLHB9
BHLHE23
BHLHE40
BHLHE41
BHMT
BHMT2
BICD1
BICD2
BICDL2
BICRA
BICRAL
BID
BIK
BIN1
BIN2
BIN3
BIN3-IT1
BIRC2
BIRC3
BIRC5
BIRC6
BIRC7
BIVM
BLACAT1
BLCAP
BLID
BLK
BLM
BLMH
BLNK
BLOC1S1
BLOC1S2
BLOC1S4
BLOC1S5
BLOC1S6
BLVRA
BLVRB
BLZF1
BMERB1
BMF
BMI1
BMP1
BMP10
BMP15
BMP2
BMP2K
BMP2KL
BMP3
BMP4
BMP5
BMP6
BMP7
BMP8A
BMP8B
BMPER
BMPR1A
BMPR2
BMS1
BMS1P1
BMS1P11
BMS1P12
BMS1P14
BMS1P16
BMS1P2
BMS1P20
BMS1P4
BMS1P7
BMS1P8
BMT2
BMX
BNC1
BNC2
BNIP1
BNIP2
BNIP3
BNIP3L
BNIP5
BNIPL
BOD1
BOD1L1
BOK
BOLA1
BOLA2
BOLA2B
BOLA3
BOLL
BOP1
BORA
BORCS5
BORCS6
BORCS7
BORCS8-MEF2B
BPESC1
BPGM
BPHL
BPI
BPIFA1
BPIFA2
BPIFA3
BPIFA4P
BPIFB1
BPIFB2
BPIFB3
BPIFB4
BPIFB6
BPIFC
BPNT1
BPNT2
BPTF
BPY2
BPY2B
BRAF
BRAP
BRAT1
BRCA1
BRCC3
BRD1
BRD2
BRD3
BRD3OS
BRD4
BRD7
BRD7P2
BRD7P3
BRD8
BRD9
BRDT
BRF1
BRF2
BRI3
BRI3BP
BRI3P1
BRICD5
BRINP2
BRINP3
BRIP1
BRIX1
BRK1
BRMS1
BRMS1L
BROX
BRPF1
BRPF3
BRS3
BRSK1
BRSK2
BRWD1
BRWD3
BSCL2
BSDC1
BSG
BSN
BSND
BSPH1
BSPRY
BST1
BST2
BSX
BTAF1
BTBD1
BTBD10
BTBD11
BTBD16
BTBD17
BTBD18
BTBD2
BTBD3
BTBD6
BTBD6P1
BTBD7
BTBD8
BTBD9
BTC
BTD
BTF3
BTF3L4
BTF3L4P2
BTF3P11
BTG1
BTG2
BTG3
BTG4
BTK
BTLA
BTN2A1
BTN2A2
BTN2A3P
BTN3A1
BTN3A2
BTN3A3
BTNL10
BTNL2
BTNL3
BTNL8
BTNL9
BTRC
BUB1
BUB1B
BUB3
BUD13
BUD23
BUD31
BVES
BYSL
BZW1
BZW1P2
BZW2
C10orf105
C10orf113
C10orf115
C10orf12
C10orf120
C10orf143
C10orf41
C10orf53
C10orf55
C10orf62
C10orf64
C10orf67
C10orf82
C10orf88
C10orf88B
C10orf90
C10orf93
C10orf95
C10orf99
C11orf1
C11orf16
C11orf21
C11orf24
C11orf40
C11orf45
C11orf47
C11orf49
C11orf52
C11orf53
C11orf54
C11orf55
C11orf58
C11orf65
C11orf68
C11orf71
C11orf72
C11orf80
C11orf86
C11orf87
C11orf94
C11orf95
C11orf96
C11orf97
C12orf29
C12orf4
C12orf40
C12orf43
C12orf45
C12orf50
C12orf54
C12orf56
C12orf57
C12orf60
C12orf65
C12orf66
C12orf71
C12orf73
C12orf75
C12orf76
C12orf77
C14orf119
C14orf132
C14orf139
C14orf151
C14orf165
C14orf177
C14orf178
C14orf180
C14orf181
C14orf184
C14orf28
C14orf39
C14orf93
C15orf32
C15orf39
C15orf40
C15orf48
C15orf54
C15orf56
C15orf61
C15orf62
C16orf46
C16orf47
C16orf52
C16orf54
C16orf70
C16orf71
C16orf72
C16orf74
C16orf82
C16orf86
C16orf87
C16orf89
C16orf91
C16orf92
C16orf96
C16orf97
C17orf100
C17orf102
C17orf107
C17orf47
C17orf49
C17orf50
C17orf58
C17orf64
C17orf67
C17orf75
C17orf78
C17orf80
C17orf97
C17orf98
C17orf99
C18orf12
C18orf21
C18orf25
C18orf32
C18orf54
C19orf12
C19orf18
C19orf25
C19orf31
C19orf33
C19orf38
C19orf44
C19orf47
C19orf48
C19orf53
C19orf54
C19orf57
C19orf64
C19orf71
C19orf73
C19orf84
C1D
C1DP4
C1GALT1
C1GALT1C1
C1GALT1P1
C1orf100
C1orf105
C1orf109
C1orf112
C1orf115
C1orf116
C1orf122
C1orf127
C1orf131
C1orf132
C1orf141
C1orf146
C1orf147
C1orf158
C1orf159
C1orf162
C1orf167
C1orf174
C1orf185
C1orf188
C1orf189
C1orf194
C1orf198
C1orf21
C1orf210
C1orf215
C1orf216
C1orf218
C1orf220
C1orf222
C1orf226
C1orf229
C1orf35
C1orf43
C1orf50
C1orf52
C1orf53
C1orf54
C1orf56
C1orf74
C1orf84
C1orf87
C1orf94
C1QA
C1QB
C1QBP
C1QC
C1QL1
C1QL2
C1QL3
C1QL4
C1QTNF1
C1QTNF12
C1QTNF2
C1QTNF3
C1QTNF5
C1QTNF6
C1QTNF7
C1QTNF8
C1QTNF9B
C1R
[truncated: 24,134 more rows]
